# Supplementary material for: HLA-DR Expression on Monocytes and Sepsis Index Are Useful in Predicting Sepsis
Source: Biomedicines. 2023 Jun 26;11(7):1836. doi: 10.3390/biomedicines11071836 (PMC10377223; doi:10.3390/biomedicines11071836)
Supplement: Supplementary file 1 [file biomedicines-11-01836-s001.zip]

Archive with 1 entries (1 files):
- biomedicines-2422214-supplementary.pdf
